# Supplementary material for: Sequence Analysis of In Vivo-Expressed HIV-1 Spliced RNAs Reveals the Usage of New and Unusual Splice Sites by Viruses of Different Subtypes
Source: PLoS One. 2016 Jun 29;11(6):e0158525. doi: 10.1371/journal.pone.0158525 (PMC4927154; doi:10.1371/journal.pone.0158525)
Supplement: S1 Table — (XLSX) [file pone.0158525.s004.xlsx]

## Sheet: PRJEB13105_metadata_20160425
study_accession	secondary_study_accession	sample_accession	secondary_sample_accession	experiment_accession	run_accession	Sample	SS / DS*	Subtype	primers†	number of reads
PRJEB13105	ERP014641	SAMEA3904494	ERS1091628	ERX1404003	ERR1332411	SPX10_DS_C	DS	C	US22/TRN-AS	887
PRJEB13105	ERP014641	SAMEA3904495	ERS1091629	ERX1404004	ERR1332412	SPX10_SS_C	SS	C	US22/SSD1	614
PRJEB13105	ERP014641	SAMEA3904496	ERS1091630	ERX1404005	ERR1332413	SPX11_DS_B	DS	B	US22/TRN-AS	347
PRJEB13105	ERP014641	SAMEA3904497	ERS1091631	ERX1404006	ERR1332414	SPX12_DS_B	DS	B	US22/TRN-AS	626
PRJEB13105	ERP014641	SAMEA3904498	ERS1091632	ERX1404007	ERR1332415	SPX12_SS_B	SS	B	US22/SSD1	192
PRJEB13105	ERP014641	SAMEA3904499	ERS1091633	ERX1404008	ERR1332416	SPX13_DS_B	DS	B	US22/TRN-AS	413
PRJEB13105	ERP014641	SAMEA3904500	ERS1091634	ERX1404009	ERR1332417	SPX13_SS_B	SS	B	US22/SSD1	377
PRJEB13105	ERP014641	SAMEA3904501	ERS1091635	ERX1404010	ERR1332418	SPX15_DS_B	DS	B	US22/TRN-AS	442
PRJEB13105	ERP014641	SAMEA3904502	ERS1091636	ERX1404011	ERR1332419	SPX15_SS_B	SS	B	US22/SSD1	170
PRJEB13105	ERP014641	SAMEA3904503	ERS1091637	ERX1404012	ERR1332420	SPX18_DS_B	DS	B	US22/TRN-AS	457
PRJEB13105	ERP014641	SAMEA3904504	ERS1091638	ERX1404013	ERR1332421	SPX18_SS_B	SS	B	US22/SSD1	115
PRJEB13105	ERP014641	SAMEA3904505	ERS1091639	ERX1404014	ERR1332422	SPX19_DS_G	DS	G	US22/TRN-AS	883
PRJEB13105	ERP014641	SAMEA3904506	ERS1091640	ERX1404015	ERR1332423	SPX20_DS_B	DS	B	US22/TRN-AS	456
PRJEB13105	ERP014641	SAMEA3904507	ERS1091641	ERX1404016	ERR1332424	SPX20_SS_B	SS	B	US22/SSD1	246
PRJEB13105	ERP014641	SAMEA3904508	ERS1091642	ERX1404017	ERR1332425	SPX21_DS_A1	DS	A1	US22/TRN-AS	524
PRJEB13105	ERP014641	SAMEA3904509	ERS1091643	ERX1404018	ERR1332426	SPX21_SS_A1	SS	A1	US22/SSD1	204
PRJEB13105	ERP014641	SAMEA3904510	ERS1091644	ERX1404019	ERR1332427	SPX23_DS_B	DS	B	US22/TRN-AS	605
PRJEB13105	ERP014641	SAMEA3904511	ERS1091645	ERX1404020	ERR1332428	SPX23_SS_B	SS	B	US22/SSD1	363
PRJEB13105	ERP014641	SAMEA3904512	ERS1091646	ERX1404021	ERR1332429	SPX24_DS_B	DS	B	US22/TRN-AS	417
PRJEB13105	ERP014641	SAMEA3904513	ERS1091647	ERX1404022	ERR1332430	SPX24_SS_B	SS	B	US22/SSD1	344
PRJEB13105	ERP014641	SAMEA3904514	ERS1091648	ERX1404023	ERR1332431	SPX25_DS_F1	DS	F1	US22/TRN-AS	251
PRJEB13105	ERP014641	SAMEA3904515	ERS1091649	ERX1404024	ERR1332432	SPX26_DS_B	DS	B	US22/TRN-AS	647
PRJEB13105	ERP014641	SAMEA3904516	ERS1091650	ERX1404025	ERR1332433	SPX26_SS_B	SS	B	US22/SSD1	125
PRJEB13105	ERP014641	SAMEA3904517	ERS1091651	ERX1404026	ERR1332434	SPX2_DS_B	DS	B	US22/TRN-AS	404
PRJEB13105	ERP014641	SAMEA3904518	ERS1091652	ERX1404027	ERR1332435	SPX35_DS_F1	DS	F1	US22/TRN-AS	1078
PRJEB13105	ERP014641	SAMEA3904519	ERS1091653	ERX1404028	ERR1332436	SPX35_SS_F1	SS	F1	US22/SSD1	223
PRJEB13105	ERP014641	SAMEA3904520	ERS1091654	ERX1404029	ERR1332437	SPX6_DS_B	DS	B	US22/TRN-AS	570
PRJEB13105	ERP014641	SAMEA3904521	ERS1091655	ERX1404030	ERR1332438	SPX6_SS_B	SS	B	US22/SSD1	543
PRJEB13105	ERP014641	SAMEA3904522	ERS1091656	ERX1404031	ERR1332439	SPX7_DS_B	DS	B	US22/TRN-AS	427
PRJEB13105	ERP014641	SAMEA3904523	ERS1091657	ERX1404032	ERR1332440	SPX8_DS_B	DS	B	US22/TRN-AS	320
PRJEB13105	ERP014641	SAMEA3904524	ERS1091658	ERX1404033	ERR1332441	SPX9_DS_B	DS	B	US22/TRN-AS	445
*DS: doubly spliced RNAs; SS: singly spliced RNAs.
†Sequences of primers: US22: CTCGACGCAGGACTCGGCTTGC; TRNA-AS: CGGTGGTAGCTGAARAGGCACAG; SSD1: CTCTCATTGCCACTGTCTTCTGCTC.
