# Supplementary material for: Sequence Analysis of In Vivo-Expressed HIV-1 Spliced RNAs Reveals the Usage of New and Unusual Splice Sites by Viruses of Different Subtypes
Source: PLoS One. 2016 Jun 29;11(6):e0158525. doi: 10.1371/journal.pone.0158525 (PMC4927154; doi:10.1371/journal.pone.0158525)
Supplement: S2 Table — (XLSX) [file pone.0158525.s005.xlsx]

## Sheet: Hoja1
Protein encoded	exons	Samples*
		SPX2		SPX6		SPX7		SPX8		SPX9		SPX10		SPX11		SPX12		SPX13		SPX15		SPX18		SPX19		SPX20		SPX21		SPX23		SPX24		SPX25		SPX26		SPX35
		n	%	n	%	n	%	n	%	n	%	n	%	n	%	n	%	n	%	n	%	n	%	n	%	n	%	n	%	n	%	n	%	n	%	n	%	n	%
Nef	1.7			22	8.36502											45	9.89011	23	9.05512					2	0.286123					182	39.9123							44	10.8642
	1.5.7	124	44.6043	71	26.9962	1	0.671141	123	39.5498	199	45.6422	155	24.6423	342	100	231	50.7692	209	82.2835	262	79.6353	116	40.2778	443	63.3763	379	90.4535	77	52.027	245	53.7281	121	47.8261			100	26.1097	95	23.4568
	1.5a.7							2	0.643087			37	5.88235											30	4.29185	1	0.238663					25	9.88142			13	3.39426
	1.5.7a																															5	1.97628
	1.5.7b	5	1.79856
	1.5a.7b																							13	1.8598
	1.5.7g											12	1.90779
	1.5.7h											1	0.158983
	1.2.5.7	12	4.31655	26	9.88593			23	7.3955			13	2.06677			18	3.95604			35	10.6383			26	3.7196			71	47.973	28	6.14035	30	11.8577	153	100	16	4.17755	15	3.7037
	1.2.5a.7			10	3.80228			14	4.50161
	1.2.5.7a																															2	0.790514
	1.2.5.7b	1	0.359712
	1.2.5.7i																							14	2.00286
	1.3.7																							13	1.8598
	1.3.5.7	111	39.9281	107	40.6844	148	99.3289	94	30.2251	237	54.3578	320	50.8744			121	26.5934	2	0.787402	15	4.55927	172	59.7222	103	14.7353	39	9.30788			1	0.219298	57	22.5296			185	48.3029	251	61.9753
	1.3.5.7a	4	1.43885
	1.3.5.7b							1	0.321543																							2	0.790514
	1.3.5.7g											1	0.158983
	1.3.5.7h											11	1.74881
	1.2.3.7																							1	0.143062
	1.2.3.5.7	14	5.03597	27	10.2662			54	17.3633			78	12.4006			40	8.79121	20	7.87402	17	5.16717			31	4.43491							11	4.34783			69	18.0157
	1.2.3.5a.7	7	2.51799																					23	3.29041
	1.2.3.5.7g											1	0.158983
	Nef total	278	75.1351	263	48.1685	149	36.5196	311	99.361	436	100	629	72.6328	342	100	455	73.2689	254	67.374	329	76.5116	288	67.4473	699	81.3737	419	96.3218	148	28.9062	456	78.3505	253	63.25	153	75.3695	383	59.0139	405	39.0927
Rev†	1.4a/4e.7	33	47.8261	87	41.6268	138	100											13	11.3043	5	6.32911			43	48.8636							60	68.1818					38	22.2222
	1.4b.7	4	5.7971	20	9.56938											59	40.9722	74	64.3478	39	49.3671	43	100	44	50					66	64.7059	11	12.5					9	5.26316
	1.4c.7											13	7.69231							21	26.5823															29	21.4815
	1.4f.7											35	20.7101
	1.4j.7																											68	24.9084
	1.4a.7b	2	2.89855
	1.4a.7i																							1	1.13636
	1.2.4a/4e.7	4	5.7971																	14	17.7215											17	19.3182
	1.2.4b.7																													36	35.2941
	1.2.4c.7	7	10.1449																																	45	33.3333
	1.2.4d.7																																			43	31.8519
	1.3.4a.7	18	26.087	102	48.8038											2	1.38889
	1.3.4b.7											30	17.7515			32	22.2222	28	24.3478									205	75.0916									124	72.5146
	1.3.4c/4i.7															39	27.0833																			18	13.3333
	1.3.4f.7											68	40.2367
	1.2.3.4a.7															12	8.33333
	1.2.3.4c.7	1	1.44928
	1.2.3.4f.7											23	13.6095
	Rev total	69	18.6486	209	38.2784	138	33.8235	0	0	0	0	169	19.515	0	0	144	23.1884	115	30.504	79	18.3721	43	10.0703	88	10.2445	0	0	273	53.3203	102	17.5258	88	22	0	0	135	20.8012	171	16.5058
Tat	1.4.7	17	73.913	47	64.3836	121	100					46	69.697			10	52.6316			22	100	67	81.7073	35	51.4706			91	100			27	47.3684			121	100	291	68.7943
	1.4.7b																							1	1.47059
	1.2.4.7	6	26.087	11	15.0685							16	24.2424			1	5.26316	6	100			2	2.43902	11	16.1765							13	22.807					86	20.331
	1.3.4.7			15	20.5479							1	1.51515			4	21.0526					12	14.6341	9	13.2353							7	12.2807					40	9.45626
	1.2.3.4.7																							8	11.7647
	1.2.3.4.7a																															2	3.50877
	3.4.7‡											3	4.54545			4	21.0526					1	1.21951	4	5.88235							8	14.0351					6	1.41844
	Tat total	23	6.21622	73	13.37	121	29.6569	0	0	0	0	66	7.62125	0	0	19	3.05958	6	1.59151	22	5.11628	82	19.2037	68	7.91618	0	0	91	17.7734	0	0	57	14.25	0	0	121	18.6441	423	40.8301
Vpr	1.3A.7			1	100			2	100			2	100			2	66.6667	2	100			14	100	4	100	16	100			24	100	2	100	50	100	10	100	37	100
	1.2.3A.7															1	33.3333
	Vpr total	0	0	1	0.18315	0	0	2	0.638978	0	0	2	0.230947	0	0	3	0.483092	2	0.530504	0	0	14	3.27869	4	0.465658	16	3.67816	0	0	24	4.12371	2	0.5	50	24.6305	10	1.54083	37	3.57143
Total DS		370		546		408		313		436		866		342		621		377		430		427		859		435		512		582		400		203		649		1036
*For each sample, absolute numbers of RNAs are on the left column and percentages are on the right column. For individual RNAs, percentages are relative to total RNAs coding for the same protein; for total RNAs coding for a given protein, percentages are relative to total DS RNAs.
†RNAs only differing in usage of mutually incompatible splice sites separated by one or two nt (A4a,A4e; A4c,A4i) were grouped together. A4e was used in SPX24 and SPX35; A4i was used in SPX12.
‡These sequences lack the fragment upstream of 3’ss A2, used by exon 3, and, therefore, can be assigned both to 1.3.4.7 and 1.2.3.4.7 tat RNAs.

## Sheet: Hoja2
Protein encoded	exons	Samples
		SPX2		SPX6		SPX7		SPX8		SPX9		SPX10		SPX11		SPX12		SPX13		SPX15		SPX18		SPX19		SPX20		SPX21		SPX23		SPX24		SPX25		SPX26		SPX35
		n	%	n	%	n	%	n	%	n	%	n	%	n	%	n	%	n	%	n	%	n	%	n	%	n	%	n	%	n	%	n	%	n	%	n	%	n	%
Nef	1.7			22	8.36502											45	9.89011	23	9.05512					2	0.286123					182	39.9123							44	10.8642
	1.5.7	124	44.6043	71	26.9962	1	0.671141	123	39.5498	199	45.6422	155	24.6423	342	100	231	50.7692	209	82.2835	262	79.6353	116	40.2778	443	63.3763	379	90.4535	77	52.027	245	53.7281	121	47.8261			100	26.1097	95	23.4568
	1.5a.7							2	0.643087			37	5.88235											30	4.29185	1	0.238663					25	9.88142			13	3.39426
	1.5.7a																															5	1.97628
	1.5.7b	5	1.79856
	1.5a.7b																							13	1.8598
	1.5.7g											12	1.90779
	1.5.7h											1	0.158983
	1.2.5.7	12	4.31655	26	9.88593			23	7.3955			13	2.06677			18	3.95604			35	10.6383			26	3.7196			71	47.973	28	6.14035	30	11.8577	153	100	16	4.17755	15	3.7037
	1.2.5a.7			10	3.80228			14	4.50161
	1.2.5.7a																															2	0.790514
	1.2.5.7b	1	0.359712
	1.2.5.7i																							14	2.00286
	1.3.7																							13	1.8598
	1.3.5.7	111	39.9281	107	40.6844	148	99.3289	94	30.2251	237	54.3578	320	50.8744			121	26.5934	2	0.787402	15	4.55927	172	59.7222	103	14.7353	39	9.30788			1	0.219298	57	22.5296			185	48.3029	251	61.9753
	1.3.5.7a	4	1.43885
	1.3.5.7b							1	0.321543																							2	0.790514
	1.3.5.7g											1	0.158983
	1.3.5.7h											11	1.74881
	1.2.3.7																							1	0.143062
	1.2.3.5.7	14	5.03597	27	10.2662			54	17.3633			78	12.4006			40	8.79121	20	7.87402	17	5.16717			31	4.43491							11	4.34783			69	18.0157
	1.2.3.5a.7	7	2.51799																					23	3.29041
	1.2.3.5.7g											1	0.158983
	Nef total	278	75.1351	263	48.1685	149	36.5196	311	99.361	436	100	629	72.6328	342	100	455	73.2689	254	67.374	329	76.5116	288	67.4473	699	81.3737	419	96.3218	148	28.9062	456	78.3505	253	63.25	153	75.3695	383	59.0139	405	39.0927
Rev	1.4a.7	33	47.8261	87	41.6268	138	100											13	11.3043	5	6.32911			43	48.8636
	1.4b.7	4	5.7971	20	9.56938											59	40.9722	74	64.3478	39	49.3671	43	100	44	50					66	64.7059	11	12.5					9	5.26316
	1.4c.7											13	7.69231							21	26.5823															29	21.4815
	1.4e.7																															60	68.1818					38	22.2222
	1.4f.7											35	20.7101
	1.4j.7																											68	24.9084
	1.4a.7b	2	2.89855
	1.4a.7i																							1	1.13636
	1.2.4a.7	4	5.7971																	14	17.7215
	1.2.4b.7																													36	35.2941
	1.2.4c.7	7	10.1449																																	45	33.3333
	1.2.4d.7																																			43	31.8519
	1.2.4e.7																															17	19.3182
	1.3.4a.7	18	26.087	102	48.8038											2	1.38889
	1.3.4b.7											30	17.7515			32	22.2222	28	24.3478									205	75.0916									124	72.5146
	1.3.4c.7																																			18	13.3333
	1.3.4f.7											68	40.2367
	1.3.4i.7															39	27.0833
	1.2.3.4a.7															12	8.33333
	1.2.3.4c.7	1	1.44928
	1.2.3.4f.7											23	13.6095
	Rev total	69	18.6486	209	38.2784	138	33.8235	0	0	0	0	169	19.515	0	0	144	23.1884	115	30.504	79	18.3721	43	10.0703	88	10.2445	0	0	273	53.3203	102	17.5258	88	22	0	0	135	20.8012	171	16.5058
Tat	1.4.7	17	73.913	47	64.3836	121	100					46	69.697			10	52.6316			22	100	67	81.7073	35	51.4706			91	100			27	47.3684			121	100	291	68.7943
	1.4.7b																							1	1.47059
	1.2.4.7	6	26.087	11	15.0685							16	24.2424			1	5.26316	6	100			2	2.43902	11	16.1765							13	22.807					86	20.331
	1.3.4.7			15	20.5479							1	1.51515			4	21.0526					12	14.6341	9	13.2353							7	12.2807					40	9.45626
	1.2.3.4.7																							8	11.7647
	1.2.3.4.7a																															2	3.50877
	3.4.7*											3	4.54545			4	21.0526					1	1.21951	4	5.88235							8	14.0351					6	1.41844
	Tat total	23	6.21622	73	13.37	121	29.6569	0	0	0	0	66	7.62125	0	0	19	3.05958	6	1.59151	22	5.11628	82	19.2037	68	7.91618	0	0	91	17.7734	0	0	57	14.25	0	0	121	18.6441	423	40.8301
Vpr	1.3A.7			1	100			2	100			2	100			2	66.6667	2	100			14	100	4	100	16	100			24	100	2	100	50	100	10	100	37	100
	1.2.3A.7															1	33.3333
	Vpr total	0	0	1	0.18315	0	0	2	0.638978	0	0	2	0.230947	0	0	3	0.483092	2	0.530504	0	0	14	3.27869	4	0.465658	16	3.67816	0	0	24	4.12371	2	0.5	50	24.6305	10	1.54083	37	3.57143
Total DS		370		546		408		313		436		866		342		621		377		430		427		859		435		512		582		400		203		649		1036
