# Supplementary material for: Sequence Analysis of In Vivo-Expressed HIV-1 Spliced RNAs Reveals the Usage of New and Unusual Splice Sites by Viruses of Different Subtypes
Source: PLoS One. 2016 Jun 29;11(6):e0158525. doi: 10.1371/journal.pone.0158525 (PMC4927154; doi:10.1371/journal.pone.0158525)
Supplement: S3 Table — (XLSX) [file pone.0158525.s006.xlsx]

## Sheet: Hoja1
Protein encoded	exons	Samples*
		SPX6		SPX10		SPX12		SPX13		SPX15		SPX18		SPX20		SPX21		SPX23		SPX24		SPX26		SPX35
		n	%	n	%	n	%	n	%	n	%	n	%	n	%	n	%	n	%	n	%	n	%	n	%
Env-Vpu	1.5E	87	23.9669	260	53.8302	58	41.7266	104	33.657	38	22.7545	26	33.3333	86	98.8506	193	100	154	100	98	32.4503	93	100	120	70.5882
	1.5aE					5	3.59712			31	18.5629													3	1.76471
	1.4aE/4eE†	62	17.0799			34	24.4604													29	9.60265
	1.4bE	34	9.36639			1	0.719424	9	2.91262											3	0.993377
	1.4cE			37	7.66046									1	1.14943
	1.2.5E					23	16.5468			57	34.1317
	1.3.5E	177	48.7603	186	38.5093	17	12.2302	189	61.165			52	66.6667							172	56.9536			47	27.6471
	1.3.5aE									41	24.5509
	1.3.4aE	1	0.275482
	1.2.3.5E					1	0.719424	1	0.323625
	3.5E‡	2	0.550964
	Env-Vpu total	363	74.8454	483	79.703	139	75.1351	303	83.9335	167	99.4048	78	72.8972	87	43.7186	193	97.4747	154	47.5309	302	90.1493	93	77.5	170	79.8122
Tat	1.4E	48	100	118	100															2	66.6667	14	100	33	100
	1.2.4E					28	90.3226	1	100			29	100
	1.3.4E					3	9.67742													1	33.3333
	Tat total	48	9.89691	118	19.4719	31	16.7568	1	0.274725			29	27.1028	0	0	0	0	0	0	3	0.895522	14	11.6667	33	15.493
Vpr	1.3AE	16	21.6216	5	100	4	26.6667	13	22.807					26	23.2143			46	27.0588	9	30	4	30.7692	3	30
	3AE§	58	78.3784			11	73.3333	44	77.193	1	100			86	76.7857	5	100	124	72.9412	21	70	9	69.2308	7	70
	Vpr total	74	15.2577	5	0.825083	15	8.10811	57	15.7895	1	0.595238	0	0	112	56.2814	5	2.52525	170	52.4691	30	8.95522	13	10.8333	10	4.69484
Total SS		485		606		185		361		168		107		199		198		324		335		120		213
*For each sample, absolute numbers of RNAs are on the left column and percentages are on the right column. For individual RNAs, percentages are relative to total RNAs coding for the same protein; for total RNAs coding for a given protein, percentages are relative to total SS RNAs.
†RNAs only differing in usage of adjacent and mutually incompatible 3'ss A4a and A4e were grouped together. 1.4aE was found in SPX6 and SPX12, and 1.4eE in SPX24.
‡These sequences lack the segment upstream of 3’ss A2, used by exon 3, and therefore can derive from both 1.3.5E and 1.2.3.5E env-vpu RNAs.
§These sequences lack the segment upstream of 3’ss A2, used by vpr RNAs, and therefore can derive from vpr (1.3.AE or 1.2.3.AE) or vif (1.2AE) RNAs. Since no unambiguous vif RNAs were detected in any sample, they were assigned to vpr RNAs.
